# Supplementary material for: A Pilot Study of Multiplex Ligation-Dependent Probe Amplification Evaluation of Copy Number Variations in Romanian Children with Congenital Heart Defects
Source: Genes (Basel). 2024 Feb 5;15(2):207. doi: 10.3390/genes15020207 (PMC10887610; doi:10.3390/genes15020207)
Supplement: Supplementary file 1 [file genes-15-00207-s001.zip]

Archive with 1 entries (1 files):
- genes-2837477-supplementary.pdf
